# Supplementary material for: Evidence Use in the Development of the Australian Dietary Guidelines: A Qualitative Study
Source: Nutrients. 2021 Oct 23;13(11):3748. doi: 10.3390/nu13113748 (PMC8620517; doi:10.3390/nu13113748)
Supplement: Supplementary file 1 [file nutrients-13-03748-s001.zip]

Archive with 1 entries (1 files):
- nutrients-1405036-supplementary.pdf
